# Supplementary material for: Exploration of the Structure–Function Relationships of a Novel Frog Skin Secretion-Derived Bioactive Peptide, t-DPH1, through Use of Rational Design, Cationicity Enhancement and In Vitro Studies
Source: Antibiotics (Basel). 2021 Dec 14;10(12):1529. doi: 10.3390/antibiotics10121529 (PMC8698721; doi:10.3390/antibiotics10121529)
Supplement: Supplementary file 1 [file antibiotics-10-01529-s001.zip]

Archive with 1 entries (1 files):
- antibiotics-1479542-supplementary.pdf
